# Supplementary material for: Multi-Stage Particle Separation based on Microstructure Filtration and Dielectrophoresis
Source: Micromachines (Basel). 2019 Jan 31;10(2):103. doi: 10.3390/mi10020103 (PMC6412275; doi:10.3390/mi10020103)
Supplement: Supplementary file 1 [file micromachines-10-00103-s001.zip]

Archive with 5 entries (4 files):
- Supplementary Files/
- Supplementary Files/Video S1. The separation process of particles in the first stage.mp4
- Supplementary Files/Video S2. The separation process of particles in the second stage.mp4
- Supplementary Files/Video S3. The separation process of Haematococcus pluvialis cells and Bracteacoccus engadinensis cells in the first stage.mp4
- Supplementary Files/Video S4. The separation process of Haematococcus pluvialis cells and Bracteacoccus engadinensis cells in the second stage.mp4
